# Supplementary material for: Relationship between Diet Quality and Maternal Stool Microbiota in the MUMS Australian Pregnancy Cohort
Source: Nutrients. 2023 Jan 30;15(3):689. doi: 10.3390/nu15030689 (PMC9920253; doi:10.3390/nu15030689)
Supplement: Supplementary file 1 [file nutrients-15-00689-s001.zip]

Archive with 1 entries (1 files):
- nutrients-2095932-supplementary.pdf
